# Supplementary material for: Extracorporeal Membrane Oxygenation for COVID 2019-Acute Respiratory Distress Syndrome: Comparison between First and Second Waves (Stage 2)
Source: J Clin Med. 2021 Oct 21;10(21):4839. doi: 10.3390/jcm10214839 (PMC8584595; doi:10.3390/jcm10214839)
Supplement: Supplementary file 1 [file jcm-10-04839-s001.zip]

Archive with 1 entries (1 files):
- jcm-1392899-supplementary_TD.pdf
